# Supplementary material for: Implementation of Whole Genome Sequencing (WGS) for Identification and Characterization of Shiga Toxin-Producing Escherichia coli (STEC) in the United States
Source: Front Microbiol. 2016 May 23;7:766. doi: 10.3389/fmicb.2016.00766 (PMC4876609; doi:10.3389/fmicb.2016.00766)
Supplement: Supplementary file 1 [file Table1.xlsx]

## Sheet: Isolates used in this study
Dataset	WGS_Id	Conventional Serotype (discrepant WGS serotype results)	NCBI Accession number
stx subtype	2010C-4901	E. coli O48:H21	SRR1999990
stx subtype	2010C-4898	E. coli O157:H7	SRR1999987
stx subtype	2010C-4899	E. coli O174:H8	SRR1999988
stx subtype	2012C-4656	E. coli O41:H26	SRR3185634
stx subtype	2010C-4900	E. coli O8:rough	SRR1999989
stx subtype	2010C-4902	E. coli O118:H12	SRR1999991
stx subtype	2010C-4903	E. coli O174:H21	SRR1999992
stx subtype	2012C-4657	E. coli O166:H15	SRR3185977
stx subtype	2014C-3138	E. coli O166:H15	SRR3185989
stx subtype	2010C-4904	E. coli O73:H18	SRR1999993
stx subtype	2010C-4905	E. coli O139:H1	SRR1999995
stx subtype	08-4415	E. coli O63:H6	SRR3180694
stx subtype	2015EL-1040W1	E. coli O132:H34	SRR3180699
stx subtype	2015C-4188	E. coli O145:H34	SRR3180701
stx subtype	2014C-4501	E. coli O63:H6	SRR3180697
stx subtype	2010C-4982	E. coli O63:NM	SRR3180696
stx subtype	08-4390	E. coli O63:H6	SRR3180691
stx subtype	2010C-4906	E. coli O128ac:H2	SRR1999996
stx subtype	2010C-4907	E. coli O2:H25	SRR1999997
Downsample Serotype/Virulence	2013C-3172	E. coli O103:H11	SRR2015097
Downsample Serotype/Virulence	2014C-3092	E. coli O103:H2	SRR1999779
Downsample Serotype/Virulence	2012C-3196	E. coli O104:H4	SRR1999788
Downsample Serotype/Virulence	2015EL-1494M1	E. coli O104:H4	SRR3178036
Downsample Serotype/Virulence	2014C-3048	E. coli O111:NM	SRR3170564
Downsample Serotype/Virulence	2014C-3062	E. coli O111:NM	SRR3170559
Downsample Serotype/Virulence	2009C-4078	E. coli O113:H21	SRR2014863
Downsample Serotype/Virulence	2010C-4541	E. coli O113:H4	SRR2014860
Downsample Serotype/Virulence	2013C-3498	E. coli O118:H16	SRR2015124
Downsample Serotype/Virulence	2013C-3610	E. coli O118:H2	SRR1570112
Downsample Serotype/Virulence	2014C-3101	E. coli O121:H19	SRR1999753
Downsample Serotype/Virulence	2014C-3188	E. coli O121:H19	SRR2014842
Downsample Serotype/Virulence	2011C-4217	E. coli O145:NM	SRR1999793
Downsample Serotype/Virulence	2012C-4570	E. coli O145:NM	SRR1999114
Downsample Serotype/Virulence	2013C-4516	E. coli O146:H28	SRR2015145
Downsample Serotype/Virulence	07-3479	E. coli O146:NM	SRR2102947
Downsample Serotype/Virulence	2012C-3332	E. coli O153:H16	SRR1999885
Downsample Serotype/Virulence	2013C-4163	E. coli O153:H19	SRR1999887
Downsample Serotype/Virulence	04-3061	E. coli O157:H7	SRR1999960
Downsample Serotype/Virulence	07-3541	E. coli O157:H7	SRR1999980
Downsample Serotype/Virulence	2012C-3571	E. coli O165:H25	SRR1999874
Downsample Serotype/Virulence	2012C-4090	E. coli O165:NM	SRR1999881
Downsample Serotype/Virulence	2012C-3566	E. coli O174:H2	SRR2014869
Downsample Serotype/Virulence	2014C-3157	E. coli O174:H21	SRR1999785
Downsample Serotype/Virulence	08-3837	E. coli O26:H11	SRR2014747
Downsample Serotype/Virulence	06-3866	E. coli O26:H11	SRR1999266
Downsample Serotype/Virulence	2013C-4320	E. coli O45:H2	SRR2015110
Downsample Serotype/Virulence	2013C-4312	E. coli O45:H2	SRR2015109
Downsample Serotype/Virulence	2015C-3563	E. coli O5:NM	SRR3169069
Downsample Serotype/Virulence	2015C-3892	E. coli O5:NM	SRR3169065
Downsample Serotype/Virulence	2014C-3052	E. coli O69:H11	SRR1999783
Downsample Serotype/Virulence	2014C-3044	E. coli O69:H11	SRR1999781
Downsample Serotype/Virulence	2015C-3920	E. coli O71:NM	SRR3169070
Downsample Serotype/Virulence	2015C-3610	E. coli O71:NM	SRR3169068
Downsample Serotype/Virulence	2015C-3906	E. coli O76:H7	SRR3169063
Downsample Serotype/Virulence	2014C-3842	E. coli O76:H19	SRR3176227
Downsample Serotype/Virulence	2010C-4225	E. coli O80:H2	SRR1999223
Downsample Serotype/Virulence	2014C-3118	E. coli O80:H2	SRR1999226
Downsample Serotype/Virulence	2011C-3355	E. coli O91:H21	SRR2014852
Downsample Serotype/Virulence	08-3392	E. coli O91:H14	SRR2014853
Resistance	2015C-3853	E. coli O157:H7	SRR2481353
Resistance	2015C-3812	Shigella sonnei (Subgroup D)	SRR2087720
Resistance	2015C-3811	Shigella sonnei (Subgroup D)	SRR2081186
Resistance	2015C-3349	Shigella sonnei (Subgroup D)	SRS1094797
Resistance	2015C-3019	Shigella sonnei (Subgroup D)	SRS1094894
Resistance	2015C-3301	Shigella sonnei (Subgroup D)	SAMN04161349
Resistance	2015C-3246	Shigella sonnei (Subgroup D)	SRS1081966
Resistance	2015C-3307	Shigella sonnei (Subgroup D)	SRS1081963
Resistance	2015C-3306	Shigella sonnei (Subgroup D)	SAMN04161347
Resistance	2015C-3308	Shigella sonnei (Subgroup D)	SRS1081965
Resistance	2015C-3305	Shigella sonnei (Subgroup D)	SRS1081964
Resistance	2015C-3304	Shigella sonnei (Subgroup D)	SAMN04161348
Resistance	2015C-3639	E. coli O103:Undetermined	SRR3158678
Resistance	2014C-3569	E. coli O157:H7	SRS705805
Resistance	2014C-3598	E. coli O121:Pending	SRR1609861
Resistance	2015C-3651	E. coli O103:Undetermined	SRR3158675
Resistance	2014C-3599	E. coli O121:Pending	SRR1609862
Resistance	2014C-3991	E. coli O111:Pending	SRS699233
Resistance	2014C-4639	E. coli O26:Pending	SRR1724591
Resistance	2015C-3650	E. coli O103:Undetermined	SRR3158663
Resistance	2013C-4937	E. coli O5:NM	SRR1610025
Resistance	2014C-3990	E. coli O111:Pending	SRR1573229
Resistance	2014C-3571	E. coli O26:Pending	SRR1580932
Resistance	2015C-5112	E. coli O157:H7	SRR3158620
Resistance	2014C-4633	E. coli : Pending	SRR1785136
Resistance	2016C-3028	E. coli O26:Pending	SRR3152805
Resistance	2015C-3376	E. coli O157:H7	SRR2038655
Resistance	2014C-4673	E. coli O26:Undetermined	SRR1732301
Resistance	2014C-3572, 2014C-3716	E. coli O26:H11	SRS705808
Resistance	2014C-4638	E. coli O26:Pending	SRR1724590
Resistance	2014C-3570	E. coli O26:Pending	SRS705806
Resistance	2014C-3600	E. coli O121:Pending	SRR1609871
Resistance	2014C-3989	E. coli O111:Pending	SRR1573228
Resistance	2014C-3568	E. coli O157:H7	SRS705804
Resistance	2013C-4936	E. coli O5:NM	SRR1609769
Resistance	2013C-4933	E. coli O5:NM	SRR1609766
Resistance	2015C-5111	E. coli O157:H7	SRR3158619
Resistance	2014C-3567	E. coli O157:H7	SRS705803
Resistance	2015C-5109	E. coli O157:H7	SRR3158613
Resistance	2013C-3843	E. coli O26:Undetermined	SRR1581009
Resistance	2015C-3830	Shigella sonnei (Subgroup D)	SRR2081188
Resistance	2015C-3832	Shigella sonnei (Subgroup D)	SRR2081189
Resistance	2015C-3800	Shigella sonnei (Subgroup D)	SRR2081184
Resistance	2015C-3804	Shigella sonnei (Subgroup D)	SRR2087716
Resistance	2015C-3806	Shigella sonnei (Subgroup D)	SRR2087717
Resistance	2015C-3801	Shigella sonnei (Subgroup D)	SRR2087715
Serotype Validation	2.4168	E. coli O157:H12	AFAD00000000
Serotype Validation	3.2303	E. coli O157:H16	AFAE00000000
Serotype Validation	3.2608	E. coli O103:H2	AEZS00000000
Serotype Validation	4.0522	E. coli O111:H8	AEZU00000000
Serotype Validation	4.0967	E. coli O145:H2	AFAA00000000
Serotype Validation	5.0588	E. coli O8:H19	AEZK00000000
Serotype Validation	5.0959	E. coli O121:H19	AEZX00000000
Serotype Validation	8.0569	E. coli O157:H7	AMTH00000000
Serotype Validation	9.0111	E. coli O128ab:H2	AEZZ00000000
Serotype Validation	9.1649	E. coli O2:H6	AEZY00000000
Serotype Validation	536	E. coli O6:H31	NC_008253
Serotype Validation	3003	E. coli O157:H45	AFAF00000000
Serotype Validation	11128	E. coli O111:H	NC_013364,NC_013366,NC_013367,NC_013368,NC_013370,NC_013365
Serotype Validation	11368	E. coli O26:H11	AP010953,AP010955,AP010956,AP010954,AP010957
Serotype Validation	12009	E. coli O103:H2	NC_013353,NC_013354
Serotype Validation	55989	E. coli O104:H4	CU928145
Serotype Validation	07-3858	E. coli O145:H25	JASO00000000
Serotype Validation	07-4255	E. coli O118:H16	JASP00000000
Serotype Validation	2009C-3740	E. coli O91:H21	JASQ00000000
Serotype Validation	2009EL-2050	E. coli O104:H4	CP003297.1,CP003300.1,CP003299.1,CP003298.1
Serotype Validation	2009EL-2071	E. coli O104:H4	CP003301.1,CP003303.1,CP003302.1
Serotype Validation	2010C-3325	E. coli O146:H21	JASR00000000
Serotype Validation	2010C-4211	E. coli O45:H2	JASS00000000
Serotype Validation	2011C-3274	E. coli O26:H11	JAST00000000
Serotype Validation	2011C-3317	E. coli O128:H2	JASU00000000
Serotype Validation	2011C-3416	E. coli O145:H34	SRR1609722, SAMN03098243
Serotype Validation	2011C-3493	E. coli O104:H4	CP003289.1,CP003291.1,CP003290.1,CP003292.1
Serotype Validation	2011C-3609	E. coli O121:H19	JASV00000000
Serotype Validation	2012C-4679	E. coli O1:H20	SRR1570081, SAMN02991200
Serotype Validation	2013C-3942	E. coli O174:H2	SRR1609765, SAMN03098248
Serotype Validation	2014C-3326	E. coli O55:H19	SRR1999825, SAMN03569455
Serotype Validation	2362-75	E. coli O55:H6	SRR040463
Serotype Validation	2886-75	E. coli O157:H7	AVRR00000000
Serotype Validation	93.0624	E. coli O103:H2	AEZT00000000
Serotype Validation	95.0941	E. coli O9:H25	AEZN00000000
Serotype Validation	96.0497	E. coli O91:H21	AEZQ00000000
Serotype Validation	99.0741	E. coli O91:H14	AEZR00000000
Serotype Validation	ABU83972	E. coli O25:H1	PRJNA38725
Serotype Validation	APECO1	E. coli O1:H7	SAMN02603424
Serotype Validation	APECO78	E. coli O78:H9	SAMN02603426
Serotype Validation	ATCC25922	E. coli O6:H1	SAMN02929659
Serotype Validation	ATCC8739	E. coli O146:H20	SAMN02598405
Serotype Validation	B41	E. coli O9:H37	AFAH00000000
Serotype Validation	BIDMC19C	E. coli O1:H6	SAMN02138648
Serotype Validation	Bstr.REL606	E. coli O7:HNA	SAMN02603421
Serotype Validation	BW2952	E. coli O16:H48	CP001396
Serotype Validation	C321.deltaA	E. coli O16:H48	SAMN02603139
Serotype Validation	C639-8	E. coli O157:H45	SAMN02435964
Serotype Validation	C844-97	E. coli O157:H45	SAMN02435913
Serotype Validation	CB9615	E. coli O55:H7	CP001846,CP001847
Serotype Validation	CE10	E. coli O7:HNM	CP003034,CP003035,CP003036,CP003037,CP003038
Serotype Validation	CFT073	E. coli O6:H1	AE014075
Serotype Validation	cloneDi14	E. coli O6:H1	SAMN02603903
Serotype Validation	cloneDi2	E. coli O6:H1	SAMN02603902
Serotype Validation	DEC10A	E. coli O26:H11	AIGP00000000
Serotype Validation	DEC10B	E. coli O26:H11	AIGQ00000000
Serotype Validation	DEC10C	E. coli O26:H11	AIGR00000000
Serotype Validation	DEC10D	E. coli O26:H11	AIGS00000000
Serotype Validation	DEC10E	E. coli O26:H11 (O128AB:H21)	AIGT00000000
Serotype Validation	DEC10F	E. coli O15:HNM	AIGU00000000
Serotype Validation	DEC11A	E. coli O128a:H2	AIGV00000000
Serotype Validation	DEC11B	E. coli O128a:H2	AIGW00000000
Serotype Validation	DEC11C	E. coli O45:H2	AIGX00000000
Serotype Validation	DEC11D	E. coli O128:H2	AIGY00000000
Serotype Validation	DEC11E	E. coli O128:H2	AIGZ00000000
Serotype Validation	DEC12A	E. coli O111:H2	AIHA00000000
Serotype Validation	DEC12B	E. coli O111:H2	AIHB00000000
Serotype Validation	DEC12C	E. coli O111:HNM	AIHC00000000
Serotype Validation	DEC12D	E. coli O111:H2	AIHD00000000
Serotype Validation	DEC12E	E. coli O111:HN	AIHE00000000
Serotype Validation	DEC13A	E. coli O128:H7	AIHF00000000
Serotype Validation	DEC13B	E. coli O128:H7	AIHG00000000
Serotype Validation	DEC13C	E. coli O128:H7	AIHH00000000
Serotype Validation	DEC13D	E. coli O128:H7	AIHI00000000
Serotype Validation	DEC13E	E. coli O128:H47 (H7)	AIHJ00000000
Serotype Validation	DEC14A	E. coli O128:H21 (O86:H8)	AIHK00000000
Serotype Validation	DEC14B	E. coli O128:H21	AIHL00000000
Serotype Validation	DEC14C	E. coli O128a:H21	AIHM00000000
Serotype Validation	DEC14D	E. coli O128:HNM	AIHN00000000
Serotype Validation	DEC15A	E. coli O111:H21	AIHO00000000
Serotype Validation	DEC15B	E. coli O111:H21	AIHP00000000
Serotype Validation	DEC15C	E. coli O111:H21	AIHQ00000000
Serotype Validation	DEC15D	E. coli O111:H21	AIHR00000000
Serotype Validation	DEC15E	E. coli O111:H21	AIHS00000000
Serotype Validation	DEC1A	E. coli O55:H6	AIEV00000000
Serotype Validation	DEC1B	E. coli O55:H6	AIEW00000000
Serotype Validation	DEC1C	E. coli O55:H6	AIEX00000000
Serotype Validation	DEC1D	E. coli O55:H6	AIEY00000000
Serotype Validation	DEC1E	E. coli O55:H6	AIEZ00000000
Serotype Validation	DEC2A	E. coli O55:H6	AIFA00000000
Serotype Validation	DEC2B	E. coli O55:HNM	AFJB00000000
Serotype Validation	DEC2C	E. coli O55:H6	AIFB00000000
Serotype Validation	DEC2D	E. coli O55:H6	AIFC00000000
Serotype Validation	DEC2E	E. coli O55:H6	AIFD00000000
Serotype Validation	DEC3A	E. coli O157:H7	AIFE00000000
Serotype Validation	DEC3B	E. coli O157:H7	AIFF00000000
Serotype Validation	DEC3C	E. coli O157:H7	AIFG00000000
Serotype Validation	DEC3D	E. coli O157:H7	AIFH00000000
Serotype Validation	DEC3E	E. coli O157:H7	AIFI00000000
Serotype Validation	DEC4A	E. coli O157:H7	AIFK00000000
Serotype Validation	DEC4B	E. coli O157:H7	AIFL00000000
Serotype Validation	DEC4C	E. coli O157:H7	AIFM00000000
Serotype Validation	DEC4D	E. coli O157:H7	AIFN00000000
Serotype Validation	DEC4E	E. coli O157:H7	AIFO00000000
Serotype Validation	DEC4F	E. coli O157:H7	AIFP00000000
Serotype Validation	DEC5A	E. coli O55:H7	AIFQ00000000
Serotype Validation	DEC5B	E. coli O55:H7	AIFR00000000
Serotype Validation	DEC5C	E. coli O55:H7	AIFS00000000
Serotype Validation	DEC5D	E. coli O55:H7	AIFT00000000
Serotype Validation	DEC5E	E. coli O55:H7	AIFU00000000
Serotype Validation	DEC6A	E. coli O111:H21	AIFV00000000
Serotype Validation	DEC6B	E. coli O111:H12	AIFW00000000
Serotype Validation	DEC6C	E. coli O111:H12	AIFX00000000
Serotype Validation	DEC6D	E. coli O111:H12 (H4)	AIFY00000000
Serotype Validation	DEC6E	E. coli O111:HNM	AIFZ00000000
Serotype Validation	DEC7A	E. coli O157:H43	AIGA00000000
Serotype Validation	DEC7B	E. coli O149:HNM (O157)	AIGB00000000
Serotype Validation	DEC7C	E. coli O157:H43	AIGC00000000
Serotype Validation	DEC7D	E. coli O157:H43	AIGD00000000
Serotype Validation	DEC7E	E. coli O157:HNM	AIGE00000000
Serotype Validation	DEC8B	E. coli O111:H8	AIGG00000000
Serotype Validation	DEC8C	E. coli O111:HNM	AIGH00000000
Serotype Validation	DEC8D	E. coli O111:H11	AIGI00000000
Serotype Validation	DEC8E	E. coli O111:H8	AIGJ00000000
Serotype Validation	DEC9A	E. coli O26:H11	AIGK00000000
Serotype Validation	DEC9B	E. coli O26:HN	AIGL00000000
Serotype Validation	DEC9C	E. coli O26:HN	AIGM00000000
Serotype Validation	DEC9D	E. coli O26:H11	AIGN00000000
Serotype Validation	DEC9E	E. coli O26:H11	AIGO00000000
Serotype Validation	DH1	E. coli O16:H48	CP001637
Serotype Validation	E110019	E. coli O111:H9	AAJW00000000
Serotype Validation	E22	E. coli O103:H2	AAJV00000000
Serotype Validation	E2348-69	E. coli O127:H6	NC_011601
Serotype Validation	EC4115	E. coli O157:H7	CP001164,CP001165,CP001163
Serotype Validation	EDL933	E. coli O157:H7	SAMN02905113
Serotype Validation	ETEC_H10407	E. coli O78:H11	NC_017633.1
Serotype Validation	H2.185	E. coli O91:H21 (O103:H2)	SAMN02744546
Serotype Validation	HS	E. coli O9:H4	CP000802
Serotype Validation	IAI1	E. coli O8:H19	CU928160
Serotype Validation	IAI39	E. coli O7:H45	CU928164
Serotype Validation	IHE3034	E. coli O18:H7	CP001969
Serotype Validation	JB1-95	E. coli O111:H8	AEZV00000000
Serotype Validation	JJ1886	E. coli O25:H4	CP006784.1,CP006789.1,CP006785.1,CP006788.1,CP006786.1,CP006787.1
Serotype Validation	K12_MC4100	E. coli O16:H48	SAMEA3138816
Serotype Validation	K12_MG1655	E. coli O16:H48	GCA_000005845.2
Serotype Validation	K12substr.W3110	E. coli O16:H48	GCA_000010245.1
Serotype Validation	KLY	E. coli O16:H48	SAMN02440167
Serotype Validation	KO11FL	E. coli O6:H49	SAMN02604168
Serotype Validation	LF82	E. coli O83:H11 (H1)	CU651637
Serotype Validation	LY180	E. coli O6:H49	CP006584.1
Serotype Validation	Nissle_1917	E. coli O6:H1	GCA_000714595.1
Serotype Validation	NRG-857C	E. coli O83:H1	SAMN02603727
Serotype Validation	P	E. coli O91:H21	SAMN02744547
Serotype Validation	P12b	E. coli O15:H17	GCA_000257275.1
Serotype Validation	PMV-1	E. coli O18:H7	GCA_000493595.1
Serotype Validation	RM12579	E. coli O55:H7	CP003109.1,CP003113.1,CP003110.1,CP003111.1,CP003114.1,CP003112.1
Serotype Validation	RM12581	E. coli O145:H28	GCA_000671295.1
Serotype Validation	RM12761	E. coli O145:H28	GCA_000662395.1
Serotype Validation	RM13514	E. coli O145:H28	"CP006027.1,CP006029.1,CP006028.1"
Serotype Validation	RM13516	E. coli O145:H28	"CP006262.1,CP006264.1,CP006263.1"
Serotype Validation	RN587	E. coli O157:H45	SAMN00792454
Serotype Validation	S7438	E. coli O55:H	SAMN02709452
Serotype Validation	S88	E. coli O45:H7	CU928161,CU928146
Serotype Validation	Sakai	E. coli O157:H7	GCA_000008865.1
Serotype Validation	SCB34	E. coli O25:H4	GCA_000695505.1
Serotype Validation	SS17	E. coli O157:H7	GCA_000730345.1
Serotype Validation	STEC_7v	E. coli O2:H25	AEXD00000000
Serotype Validation	STEC_B2F1	E. coli O91:H21	AFDQ00000000
Serotype Validation	STEC_DG131-3	E. coli O174:H8	AFDV00000000
Serotype Validation	STEC_H.1.8	E. coli O128ac:H2	AFDY00000000
Serotype Validation	STEC_MHI813	E. coli O8:H19	AFDZ00000000
Serotype Validation	STEC_O31	E. coli O174:H21	AFEX00000000
Serotype Validation	T22	E. coli O157:H43	SAMN02469320
Serotype Validation	TW07793	E. coli O157:H39	AFAG00000000
Serotype Validation	TW09109	E. coli O157:H7	AKLY00000000
Serotype Validation	TW10119	E. coli O157:H7	AKMA00000000
Serotype Validation	TW10246	E. coli O157:H7	AKLV00000000
Serotype Validation	TW11039	E. coli O157:H7	AKLW00000000
Serotype Validation	TW14359	E. coli O157:H7	CP001368,CP001369
Serotype Validation	TW14588	E. coli O157:H7	ABKY00000000
Serotype Validation	UMEA_3172-1	E. coli O6:H1	SAMN01885914
Serotype Validation	UMNK88	E. coli O149:H	CP002729,CP002730,CP002731,CP002732,CP002733
Serotype Validation	UTI89	E. coli O18:H7	CP000243,CP000244
Serotype Validation	W	E. coli O6:H49	CP002185,CP002186,CP002187
Serotype Validation	Xuzhou21	E. coli O157:H7	CP001925.1,CP001927.1,CP001926.1
Serotype Validation	UMN026	E. coli O7	SAMN02603406
Serotype Validation	2009C_3133	E. coli O119:H4	CP013025
Serotype Validation	2012C_4227	E. coli O165:H25	CP013029
